# Supplementary material for: Estimating Effect Sizes and Expected Replication Probabilities from GWAS Summary Statistics
Source: Front Genet. 2016 Feb 16;7:15. doi: 10.3389/fgene.2016.00015 (PMC4754432; doi:10.3389/fgene.2016.00015)
Supplement: Supplementary file 2 [file Presentation2.zip]

Archive with 11 entries (10 files):
- EstimatingEffectSizes_HollandEtAl_Frontiers_2016_code/
- EstimatingEffectSizes_HollandEtAl_Frontiers_2016_code/cm3_scz9m.m
- EstimatingEffectSizes_HollandEtAl_Frontiers_2016_code/cm3_univariate_fit.m
- EstimatingEffectSizes_HollandEtAl_Frontiers_2016_code/cm3_univariate_histcost.m
- EstimatingEffectSizes_HollandEtAl_Frontiers_2016_code/cm3_univariate_mapparams.m
- EstimatingEffectSizes_HollandEtAl_Frontiers_2016_code/cm3_z2z_cost.m
- EstimatingEffectSizes_HollandEtAl_Frontiers_2016_code/cm3_z2z_fit.m
- EstimatingEffectSizes_HollandEtAl_Frontiers_2016_code/fminsearch_stochastic.m
- EstimatingEffectSizes_HollandEtAl_Frontiers_2016_code/GenStats_FastPrune.m
- EstimatingEffectSizes_HollandEtAl_Frontiers_2016_code/GenStats_QQ_plot.m
- EstimatingEffectSizes_HollandEtAl_Frontiers_2016_code/logit.m
