# Supplementary material for: Estimating Effect Sizes and Expected Replication Probabilities from GWAS Summary Statistics
Source: Front Genet. 2016 Feb 16;7:15. doi: 10.3389/fgene.2016.00015 (PMC4754432; doi:10.3389/fgene.2016.00015)
Supplement: Supplementary file 2 [file Presentation2.zip › EstimatingEffectSizes_HollandEtAl_Frontiers_2016_code/cm3_scz9m.m]

% Estimating Effect Sizes and Expected Replication Probabilities from GWAS Summary Statistics
%
% Dominic Holland, Yunpeng Wang, Wesley K. Thompson, Andrew Schork, Chi-Hua Chen, Min-Tzu Lo,
% Aree Witoelar, Thomas Werge, Michael O'Donovan, Ole A. Andreassen, Anders M. Dale
%
% Frontiers in Genetics, 2016


RANDOM_PRUNE    = false;
NONRANDOM_PRUNE = false;

% Choose one or neither of these:
 RANDOM_PRUNE    = true;
%NONRANDOM_PRUNE = true;

PRUNE = false;
if (RANDOM_PRUNE | NONRANDOM_PRUNE),  PRUNE = true;  end

datamatFile = 'PGC2_SCZ52_multisites.mat';
fprintf(1, 'Loading %s...\n', datamatFile);
load(datamatFile);

datamatFile = 'PGC_1KG_9279485_infomat.mat';
fprintf(1, 'Loading %s...\n', datamatFile);
load(datamatFile);

if(RANDOM_PRUNE)
  datamatFile = 'PGC_1KG_9279485_LDmat_08_2M.mat'; % '1KG': 1000Genomes; '08': R^2<0.8 ==> LD=0; '2M': 2 megabase window width around each SNP within which to search for LD.
  fprintf(1, 'RANDOM PRUNING: Loading %s...\n', datamatFile);             % produced LDmat: boolean matrix with 2Mbase as redius LD R2 0.8 as threshold:
  load(datamatFile);
end
if(NONRANDOM_PRUNE)
  datamatFile = 'PGC_1KG_9279485_LDmat_01_2M.mat'; % '1KG': 1000Genomes; '01': R^2<0.1 ==> LD=0; '2M': 2 megabase window width around each SNP within which to search for LD.
  fprintf(1, 'NONRANDOM PRUNING: Loading %s...\n', datamatFile);          % produced LDmat: boolean matrix with 2Mbase as redius LD R2 0.1 as threshold:
  load(datamatFile);
end
clear ans
clear A1vec A2vec posvec snpidlist

genvar = 2*mafvec.*(1-mafvec);
Neffvec = 2./(1./N_A_vec+1./N_U_vec); Neff = sum(Neffvec);

clear zmat;
zmat = -norminv(10.^-logpmat/2).*sign(logormat); % Could clear logormat logpmat
clear logormat logpmat
% zmat is  9279485x52
% zmat contains Inf
nsnp = size(zmat,1); nsamp = size(zmat,2); studyindlist_disc = [1:nsamp];  % nsamp=52
nsnpOrig = nsnp;

% Fit univariate Gaussian mixture model based on histogram and z2z

zmax = -norminv(5e-8/2);            % zmax = 5.4513
edgevec = linspace(-zmax,zmax,16);  % Do model fit for -5.4513 <= z <= 5.4513

nrep = 100;
dflist = linspace(0.1,0.9,9);
gvlist = linspace(0,0.5,6);         % gv = 2*maf*(1-maf),  0 <= gv <= 0.5
hist_logpvals = linspace(0,50,501);
pthresh = 0.05;
zvals_disc = linspace(-10.0,10.0,201);
ndfrac = length(dflist);


sumstats = cell(length(dflist),nrep); z2zstats = cell(length(dflist),nrep);
time0 = now;
for dfi = 1:ndfrac
  dfrac = dflist(dfi);
  dmat = false(nrep,nsamp); rmat = false(nrep,nsamp);
  for i = 1:nrep
    ivec = studyindlist_disc(randperm(length(studyindlist_disc)));
    mi = floor(dfrac*nsamp+rand);
    dmat(i,ivec(1:mi)) = true; rmat(i,ivec((mi+1):length(ivec))) = true;
  end
  for repi = 1:nrep
    
    Neffvec_disc = rowvec(double(Neffvec(dmat(repi,:)))); Neffvec_repl = rowvec(double(Neffvec(rmat(repi,:))));
    Neff_disc = sum(Neffvec_disc); Neff_repl = sum(Neffvec_repl);
    
    if(RANDOM_PRUNE)
      ivec_pruned = isfinite(GenStats_FastPrune(rand(1,nsnpOrig), LDmat));   % Randomly prune SNPs  . Use abs(z) or z^2  use 0.1 most liberal gets rid of the most...
      ivecrepi = colvec(find(ivec_pruned));
    elseif(NONRANDOM_PRUNE)
      zvec_disc_all = sum( zmat(:,dmat(repi,:)).*repmat(sqrt(Neffvec_disc), [size(zmat,1) 1]),2)/sqrt(sum(Neffvec_disc));
      ivec_pruned = isfinite(GenStats_FastPrune(abs(zvec_disc_all), LDmat)); % Non-randomly prune SNPs. Use abs(z) or z^2  use 0.1 most liberal gets rid of the most...
      ivecrepi = colvec(find(ivec_pruned));
      clear zvec_disc_all;
    end
    
    if(PRUNE)
      zvec_disc = sum( zmat(ivecrepi,dmat(repi,:)).*repmat(sqrt(Neffvec_disc), [length(ivecrepi) 1]), 2 ) / sqrt(sum(Neffvec_disc));
      zvec_repl = sum( zmat(ivecrepi,rmat(repi,:)).*repmat(sqrt(Neffvec_repl), [length(ivecrepi) 1]), 2 ) / sqrt(sum(Neffvec_repl));
    else
      zvec_disc = sum(zmat(:,dmat(repi,:)).*repmat(sqrt(Neffvec_disc),[size(zmat,1) 1]),2)/sqrt(sum(Neffvec_disc));
      zvec_repl = sum(zmat(:,rmat(repi,:)).*repmat(sqrt(Neffvec_repl),[size(zmat,1) 1]),2)/sqrt(sum(Neffvec_repl));
    end
    
    defvec = isfinite(zvec_disc+zvec_repl);
    
    if(PRUNE)
      zvec_disc  = zvec_disc(defvec);
      zvec_repl  = zvec_repl(defvec);
      genvarrepi = genvar(ivecrepi);
      genvarrepi = genvarrepi(defvec);
    end
    
    hcmat  = NaN(length(edgevec)-1,length(gvlist)-1);
    gvfreq = NaN(1,length(gvlist)-1);
    gvmean = NaN(1,length(gvlist)-1);
    for gvi = 1:length(gvlist)-1
      if(PRUNE)
        ivec = find(genvarrepi > gvlist(gvi) & genvarrepi <= gvlist(gvi+1));
        gvmean(gvi) = mean(genvarrepi(ivec));
        gvfreq(gvi) = length(ivec)/sum(defvec);
        hcvec = histc( zvec_disc(ivec),                                                    edgevec); hcvec = hcvec(1:end-1);
       %hcvec = histc( zvec_disc(genvarrepi > gvlist(gvi) & genvarrepi <= gvlist(gvi+1)), edgevec); hcvec = hcvec(1:end-1);
      else
        ivec = find(genvar > gvlist(gvi) & genvar <= gvlist(gvi+1) & defvec);
        gvmean(gvi) = mean(genvar(ivec));
        gvfreq(gvi) = length(ivec)/sum(defvec);
        hcvec = histc( zvec_disc(ivec),                                                    edgevec); hcvec = hcvec(1:end-1);
       %hcvec = histc( zvec_disc(genvar > gvlist(gvi) & genvar <= gvlist(gvi+1) & defvec),edgevec); hcvec = hcvec(1:end-1);
      end
      hcmat(:,gvi) = hcvec;
    end
    if(PRUNE)
      sumstats{dfi,repi} = struct('zvec',zvec_disc,        'genvar',genvarrepi,    'gvmean',gvmean,'hcmat',hcmat,'Neff',Neff_disc,'edgevec',edgevec,'gvlist',gvlist,'gvfreq',gvfreq);
    else
      sumstats{dfi,repi} = struct('zvec',zvec_disc(defvec),'genvar',genvar(defvec),'gvmean',gvmean,'hcmat',hcmat,'Neff',Neff_disc,'edgevec',edgevec,'gvlist',gvlist,'gvfreq',gvfreq);
    end
    z2vec_repl = zvec_repl.^2;
    pvec_disc = 2*normcdf( -abs(zvec_disc),           0,1);
    pvec_repl =   normcdf(-sign(zvec_disc).*zvec_repl,0,1);
    logphistcount = hist(-log10(pvec_disc),hist_logpvals);
    repvec = double(pvec_repl<pthresh);
    cntmat      = NaN(length(zvals_disc),length(gvlist)-1);
    zmat_repl   = NaN(length(zvals_disc),length(gvlist)-1);
    z2mat_repl  = NaN(length(zvals_disc),length(gvlist)-1);
    repmat_repl = NaN(length(zvals_disc),length(gvlist)-1);
    var_cntmat  = NaN(length(zvals_disc),length(gvlist)-1);
    varmat_repl = NaN(length(zvals_disc),length(gvlist)-1);
    for gvi = 1:length(gvlist)-1
      if(PRUNE)
        ivec = find(genvarrepi > gvlist(gvi) & genvarrepi <= gvlist(gvi+1));
      else
        ivec = find(genvar     > gvlist(gvi) & genvar     <= gvlist(gvi+1) & defvec);
      end
      [ zvals_repl  zvals_repl_cnt] = histmean([-zvec_disc(ivec); zvec_disc(ivec)], [-zvec_repl(ivec);  zvec_repl(ivec)], zvals_disc);    zmat_repl(:,gvi) = zvals_repl;        cntmat(:,gvi) = zvals_repl_cnt;
      [z2vals_repl z2vals_repl_cnt] = histmean([-zvec_disc(ivec); zvec_disc(ivec)], [z2vec_repl(ivec); z2vec_repl(ivec)], zvals_disc);   z2mat_repl(:,gvi) = z2vals_repl;  % z2_cntmat(:,gvi) = z2vals_repl_cnt;
      [    repvals     repvals_cnt] = histmean([-zvec_disc(ivec); zvec_disc(ivec)], [    repvec(ivec);     repvec(ivec)], zvals_disc);  repmat_repl(:,gvi) = repvals;      %rep_cntmat(:,gvi) = repvals_cnt;
      [varvals_repl    varvals_cnt] = histvar( [-zvec_disc(ivec); zvec_disc(ivec)], [-zvec_repl(ivec);  zvec_repl(ivec)], zvals_disc);  varmat_repl(:,gvi) = varvals_repl;  var_cntmat(:,gvi) = varvals_cnt;
    end
    
    z2zstats{dfi,repi} = struct('Neff_disc',Neff_disc,'Neff_repl',Neff_repl,'cntmat',cntmat,'zmat_repl',zmat_repl,'z2mat_repl',z2mat_repl,'repmat_repl',repmat_repl,...
                                'var_cntmat',var_cntmat,'varmat_repl',varmat_repl,'gvlist',gvlist,'gvfreq',gvfreq,'gvmean',gvmean,'zvals_disc',zvals_disc);
  end
  fprintf(1,'dfrac %d of %d (now:%s done:%s)\n',dfi,length(dflist),datestr(now,'HH:MM:SS'),datestr(time0+(now-time0)/dfi*length(dflist),'HH:MM:SS'));
end

CDATE = date;

if(RANDOM_PRUNE)
  outDirFigs = ['z2z_scz_randomprune_' CDATE];
elseif(NONRANDOM_PRUNE)
  outDirFigs = ['z2z_scz_nonranprune_' CDATE];
else
  outDirFigs = ['z2z_scz_' CDATE];
end
if ~exist( outDirFigs, 'dir'),  mkdir(outDirFigs);  end;  fprintf(1, 'outDirFigs is %s\n', outDirFigs);

%options = struct('outDirFigs', outDirFigs, 'fileNameSuffix', '_HistFit');
%resultStruct_hist = cm3_univariate_fit_amd3(sumstats, options);
%%[cost dummy] = cm3_univariate_histcost(resultStruct_hist.x_fit, sumstats, options);    % Make pdf(z) and QQ plots of hist fit params. This is done in cm3_univariate_fit_amd3().
%[cost dummy] = cm3_z2z_cost(resultStruct_hist.x_fit,z2zstats, options);                 % Make z2z plots of hist fit params

options = struct('outDirFigs', outDirFigs, 'fileNameSuffix', '_z2zFit');
resultStruct_z2z = cm3_z2z_fit(z2zstats, options);
[cost dummy] = cm3_z2z_cost(resultStruct_z2z.x_fit,z2zstats, options);                  % Make z2z plots of z2z fit params
[cost dummy] = cm3_univariate_histcost(resultStruct_z2z.x_fit,sumstats, options);       % Make pdf(z) and QQ plots of z2z fit params

resultsmat_Name = [outDirFigs '/sumstats_randomPruned.mat'];
fprintf(1, 'Writing...\n%s\n', resultsmat_Name);
save(resultsmat_Name, 'sumstats', '-v7.3');

resultsmat_Name = [outDirFigs '/z2zstats_randomPruned.mat'];  
fprintf(1, 'Writing...\n%s\n', resultsmat_Name);
save(resultsmat_Name, 'z2zstats');

resultsmat_Name = [outDirFigs '/resultsmat_randomPruned.mat'];  
fprintf(1, 'Writing...\n%s\n', resultsmat_Name);
save(resultsmat_Name, 'resultStruct_hist', 'resultStruct_z2z', 'ndfrac', 'nrep');
