# Supplementary material for: Estimating Effect Sizes and Expected Replication Probabilities from GWAS Summary Statistics
Source: Front Genet. 2016 Feb 16;7:15. doi: 10.3389/fgene.2016.00015 (PMC4754432; doi:10.3389/fgene.2016.00015)
Supplement: Supplementary file 2 [file Presentation2.zip › EstimatingEffectSizes_HollandEtAl_Frontiers_2016_code/cm3_univariate_fit.m]

% Estimating Effect Sizes and Expected Replication Probabilities from GWAS Summary Statistics
%
% Dominic Holland, Yunpeng Wang, Wesley K. Thompson, Andrew Schork, Chi-Hua Chen, Min-Tzu Lo,
% Aree Witoelar, Thomas Werge, Michael O'Donovan, Ole A. Andreassen, Anders M. Dale
%
% Frontiers in Genetics, 2016

function resultStruct = cm3_univariate_fit(sumstats,options)

if ~exist('options','var'), options = struct(); end

%x0 = cm3_univariate_mapparams(struct('pi1',0.1,   'sig0',1.0,   'sige',1.5e-2,'sigd',6.5e-2),options); % Initial parameter guess
 x0 = cm3_univariate_mapparams(struct('pi1',0.0107,'sig0',0.9747,'sige',0.0238,'sigd',0.0783),options); % Initial parameter guess, from z2z stuff...
costfun = @(x) cm3_univariate_histcost(x,sumstats,options);

x_fit = x0;
[x_fit cost] = fminsearch_stochastic(costfun,x_fit); % First do stochastic optimization
[x_fit cost] = fminsearch(costfun,x_fit,statset('MaxIter',1000,'MaxFunEvals',1000,'Display','iter'));

cm3_univariate_mapparams(x_fit,options) % Print out x_fit as struct

[cost fitstruct] = cm3_univariate_histcost(x_fit,sumstats,options); % Make plots

%resultStruct = struct(); % Leave empty for now -- should contain various stats results
 resultStruct = cm3_univariate_mapparams(x_fit,options) % Print out x_fit as struct;

 resultStruct = struct('cost',cost,'x_fit',x_fit,'fitstruct',fitstruct);
%resultStruct = struct('x_fit',x_fit);
