# Supplementary material for: Estimating Effect Sizes and Expected Replication Probabilities from GWAS Summary Statistics
Source: Front Genet. 2016 Feb 16;7:15. doi: 10.3389/fgene.2016.00015 (PMC4754432; doi:10.3389/fgene.2016.00015)
Supplement: Supplementary file 2 [file Presentation2.zip › EstimatingEffectSizes_HollandEtAl_Frontiers_2016_code/cm3_univariate_histcost.m]

% Estimating Effect Sizes and Expected Replication Probabilities from GWAS Summary Statistics
%
% Dominic Holland, Yunpeng Wang, Wesley K. Thompson, Andrew Schork, Chi-Hua Chen, Min-Tzu Lo,
% Aree Witoelar, Thomas Werge, Michael O'Donovan, Ole A. Andreassen, Anders M. Dale
%
% Frontiers in Genetics, 2016

function [cost statstruct] = cm3_univariate_histcost(x,sumstats,options)

if ~exist('options','var'), options = struct(); end

x_struct = cm3_univariate_mapparams(x,options); 

v2struct(x_struct);

pi0 = 1-pi1;

ndfrac   = size(sumstats,1);
nrep     = size(sumstats,2);
ndf = ndfrac;

nfigs    = 10;
plotiMin = 1;
plotiMax = min(nrep,nfigs);   % up to nrep

if nargout>1
  Neff_mat      = nan(size(sumstats));
  for dfi = 1:ndf
    for repi = 1:nrep
      Neff_mat(dfi,repi) = sumstats{dfi,repi}.Neff;
    end
  end
end


cost = 0;
for dfi = 1:ndfrac
  hcmat_sum      = 0;
  hcmat_pred_sum = 0;
  for rpi = 1:nrep
    edgevec = sumstats{dfi,rpi}.edgevec;
    hcmat   = sumstats{dfi,rpi}.hcmat;
    Neff    = sumstats{dfi,rpi}.Neff;
    genvar  = sumstats{dfi,rpi}.genvar;
    gvmean  = sumstats{dfi,rpi}.gvmean;
    gvlist  = sumstats{dfi,rpi}.gvlist;
    zvals   = (edgevec(2:end)+edgevec(1:end-1))/2;
    hcmat_pred = NaN(size(hcmat));
    for gvi = 1:length(gvlist)-1
     %gvfreq(gvi) = sum(genvar>=gvlist(gvi)&genvar<=gvlist(gvi+1))/length(genvar);
     %gv = (gvlist(gvi)+gvlist(gvi+1))/2;
      gv = gvmean(gvi);
      pvec0 = diff(normcdf(edgevec,0,sqrt(sig0^2+Neff*gv*sige^2)));
      pvec1 = diff(normcdf(edgevec,0,sqrt(sig0^2+Neff*gv*sige^2+Neff*gv*sigd^2)));
      pvec  = pi0*pvec0 + pi1*pvec1;
      
      hcmat_pred(:,gvi) = pvec*sum(hcmat(:,gvi))/sum(pvec(:));
      % Let N == sum(hcmat(:,gvi)).   This is the total number of z-scores (total number of SNPs) with genomic variance given by gv (i.e., in the gvi bin).
      % Let P == (pvec/sum(pvec(:))). This is the vector of theoretical probabilities of getting SNPs, all with genomic variance given by gv, in z-score bins given by edgevec.
      % Then, P*N  is the expected number of z-scores (expected number of SNPs) in each of the z-bins defined by edgevec.
      
      sf = 1;
     %sf = sum(hcmat(:,gvi))/sum(sum(hcmat));
      cost = cost + sf*(-mnpdfln(rowvec(hcmat(:,gvi)),rowvec(pvec/sum(pvec(:)))) + 0.0*sum(x.^2));
    end
    hcmat_sum      = hcmat_sum      + hcmat;
    hcmat_pred_sum = hcmat_pred_sum + hcmat_pred;
  end
  if nargout>1,
    nr = round(sqrt(ndfrac));
    nc = ceil(ndfrac/nr);
    % sum(hcmat_sum,1) is the vector of total number of z-scores, accumulated over all the reps, in each of the gv bins.
    tmpmat = hcmat_sum./repmat(sum(hcmat_sum,1),[length(zvals) 1]); % ...so that sum(tmpmat,1) is 1 for each of the gv bins.
    tmpmat = (tmpmat+flipdim(tmpmat,1))/2;  % Assume symmetric distribution of z-scores.
    tmpmat_pred = hcmat_pred_sum./repmat(sum(hcmat_pred_sum,1),[length(zvals) 1]);
    tmpmat_pred = (tmpmat+flipdim(tmpmat_pred,1))/2;
    figure(10);
    subplot(nr,nc,dfi);
    hEmprircal   = plot(zvals,tmpmat,'-'); hold on;
    hTheoretical = plot(zvals,tmpmat_pred,'--'); 
    if dfi==1
      legendString = cell(1,length(gvlist)-1);
      for gvi = 1:length(gvlist)-1
        legendString(gvi) = {[num2str(gvlist(gvi)) '<v<=' num2str(gvlist(gvi+1))]};
      end
      hLegend = legend([hEmprircal], legendString, 'Location', 'NorthWest');
      legend boxoff;
    end
    if dfi==4
      h=ylabel('pdf(z)');                       set(h,'FontSize',20);
    end
    if dfi==8
      h=xlabel('z');   set(h,'FontSize',20);
    end
    Neff_mean = mean(Neff_mat(dfi,:));
    h=title(sprintf('N_e_f_f = %d',round(Neff_mean))); set(h,'FontSize',16);
    xlim([-6 6]);
    ylim([0 max(max(tmpmat))+0.05*max(max(tmpmat))]);  %  ylim([0 16e-3]);  %  ylim([0 0.3]);
    
    figure(11); subplot(nr,nc,dfi); plot(zvals,log(tmpmat),'-'); hold on; plot(zvals,log(tmpmat_pred),'--'); 
    if dfi==4
      h=ylabel('ln(pdf(z))');                       set(h,'FontSize',20);
    end
    if dfi==8
      h=xlabel('z');   set(h,'FontSize',20);
    end
    h=title(sprintf('N_e_f_f = %d',round(Neff_mean))); set(h,'FontSize',16);
    xlim([-6 6]);
    
    if dfi == ceil(ndfrac/2)
      figure(100);
      hEmprircal   = plot(zvals,tmpmat,'-'); hold on;
      hTheoretical = plot(zvals,tmpmat_pred,'--');
      set(gca,'FontSize',30) %set the font size of everything, including the tick labels
      set(gca, 'box','off');
      legendString = cell(1,length(gvlist)-1);
      for gvi = 1:length(gvlist)-1
        legendString(gvi) = {[num2str(gvlist(gvi)) '<v<=' num2str(gvlist(gvi+1))]};
      end
      hLegend = legend([hEmprircal], legendString, 'Location', 'South');
      legend boxoff;
      h=ylabel('pdf(z)');                                %set(h,'FontSize',20);
      h=xlabel('z');                                     %set(h,'FontSize',20);
      h=title(sprintf('N_e_f_f = %d',round(Neff_mean))); %set(h,'FontSize',16);
      set(gca,'xTick',     [-5 : 1 : 5]);
      set(gca,'xTickLabel',[-5 : 1 : 5]);
      xlim([-5.5 5.5]);       %  xlim([-6 6]);
      
      figure(111);
      hEmprircal   = plot(zvals,log(tmpmat),'-'); hold on;
      hTheoretical = plot(zvals,log(tmpmat_pred),'--');
      set(gca,'FontSize',30) %set the font size of everything, including the tick labels
      set(gca, 'box','off');
      legendString = cell(1,length(gvlist)-1);
      for gvi = 1:length(gvlist)-1
        legendString(gvi) = {[num2str(gvlist(gvi)) '<v<=' num2str(gvlist(gvi+1))]};
      end
      hLegend = legend([hEmprircal], legendString, 'Location', 'South');
      legend boxoff;
      h=ylabel('ln(pdf(z))');                            %set(h,'FontSize',20);
      h=xlabel('z');                                     %set(h,'FontSize',20);
      h=title(sprintf('N_e_f_f = %d',round(Neff_mean))); %set(h,'FontSize',16);
      set(gca,'xTick',     [-5 : 1 : 5]);
      set(gca,'xTickLabel',[-5 : 1 : 5]);
      xlim([-5.5 5.5]);
      
      figure(112);
      hEmprircal   = plot(zvals,log(tmpmat),'-'); hold on;
      hTheoretical = plot(zvals,log(tmpmat_pred),'--');
      set(gca,'FontSize',30) %set the font size of everything, including the tick labels
      set(gca, 'box','off');
      h=ylabel('ln(pdf(z))');                            %set(h,'FontSize',20);
      h=xlabel('z');                                     %set(h,'FontSize',20);
      h=title(sprintf('N_e_f_f = %d',round(Neff_mean))); %set(h,'FontSize',16);
      xlim([-1.0 1.0]);
    end
  end
end
statstruct = struct();

if nargout>1
  hv_z = linspace(0,30,10000);  
  
  % QQ plots for individual reps
  for rpi = 1:plotiMax  % nrep
    figure(1000+rpi); clf;
    for dfi = 1:ndfrac
      cdfvec      = 0;
      cdfvec_pred = 0;
      zvec   = sumstats{dfi,rpi}.zvec;
      hcmat  = sumstats{dfi,rpi}.hcmat;
      Neff   = sumstats{dfi,rpi}.Neff;
      genvar = sumstats{dfi,rpi}.genvar;
      gvmean = sumstats{dfi,rpi}.gvmean;
      gvlist = sumstats{dfi,rpi}.gvlist;
      pvec   = 2*normcdf(-abs(zvec));
      [qqvec hv_logp] = GenStats_QQ_plot(-log10(pvec),hv_z);
      cdfvec = cdfvec + 10.^-qqvec; 
      fun_cdf = @(z,gv,Neff) pi0*normcdf(z,0,sqrt(sig0^2+Neff*gv*sige^2))+pi1*normcdf(z,0,sqrt(sig0^2+Neff*gv*sige^2+Neff*gv*sigd^2));
      for gvi = 1:length(gvlist)-1
       %gv = (gvlist(gvi)+gvlist(gvi+1))/2;
        gv = gvmean(gvi);
       %ivec = find(genvar>gvlist(gvi)&genvar<=gvlist(gvi+1));
       %cdfvec_pred = cdfvec_pred +     length(ivec)/length(genvar)*2*fun_cdf(-hv_z,gv,Neff);
        cdfvec_pred = cdfvec_pred + sum(hcmat(:,gvi))/sum(hcmat(:))*2*fun_cdf(-hv_z,gv,Neff); % hv_z>0; mult fun_cdf by 2 for two-tailed.
       end                     % For the current rpi and dfi, sum(hcmat(:,gvi))/sum(hcmat(:)) is the fraction of z-scores in the gvi bin (versus all gv bins).
      qqvec_pred = -log10(cdfvec_pred);
      figure(1000+rpi);
      subploti = dfi;
      subplot(nr,nc,subploti);
      plot([0 20],[0 20],'k:',qqvec,hv_logp,qqvec_pred,hv_logp,'LineWidth',3);
      xlim([0 8]); ylim([0 8]);
      if dfi==4
        h=ylabel('Nominal -log_1_0(p)');               set(h,'FontSize',20);
      end
      if dfi==8
        h=xlabel('Empirical -log_1_0(q)');             set(h,'FontSize',20);
      end
      h=title(sprintf('N_e_f_f = %d',round(Neff)));    set(h,'FontSize',16);
    end
    
    if rpi > 2, close; end
    
  end
  
  % QQ plots averaged over reps
  figure(12); clf;
  for dfi = 1:ndfrac
    cdfvec      = 0;
    cdfvec_pred = 0;
    for rpi = 1:nrep
      zvec   = sumstats{dfi,rpi}.zvec;
      hcmat  = sumstats{dfi,rpi}.hcmat;
      Neff   = sumstats{dfi,rpi}.Neff;
      genvar = sumstats{dfi,rpi}.genvar;
      gvmean = sumstats{dfi,rpi}.gvmean;
      gvlist = sumstats{dfi,rpi}.gvlist;
      pvec   = 2*normcdf(-abs(zvec));
      [qqvec hv_logp] = GenStats_QQ_plot(-log10(pvec),hv_z);
      cdfvec = cdfvec + 10.^-qqvec; 
      fun_cdf = @(z,gv,Neff) pi0*normcdf(z,0,sqrt(sig0^2+Neff*gv*sige^2))+pi1*normcdf(z,0,sqrt(sig0^2+Neff*gv*sige^2+Neff*gv*sigd^2));
      for gvi = 1:length(gvlist)-1
       %gv = (gvlist(gvi)+gvlist(gvi+1))/2;
        gv = gvmean(gvi);
       %ivec = find(genvar>gvlist(gvi)&genvar<=gvlist(gvi+1));
       %cdfvec_pred = cdfvec_pred +     length(ivec)/length(genvar)*2*fun_cdf(-hv_z,gv,Neff);
        cdfvec_pred = cdfvec_pred + sum(hcmat(:,gvi))/sum(hcmat(:))*2*fun_cdf(-hv_z,gv,Neff);
      end
    end
    
    qqvec_pred = -log10(cdfvec_pred/nrep);
    qqvec      = -log10(cdfvec/nrep);
    figure(12); subploti = dfi;
    subplot(nr,nc,subploti);
    plot([0 20],[0 20],'k:',...
         qqvec,hv_logp,'b-',...
         qqvec_pred,hv_logp,'r-',...
         'LineWidth',3);
    xlim([0 8]); ylim([0 8]); 
    
    if dfi==4
      h=ylabel('Nominal -log_1_0(p)');               set(h,'FontSize',20);
    end
    if dfi==8
      h=xlabel('Empirical -log_1_0(q)');             set(h,'FontSize',20);
    end
    Neff_mean = mean(Neff_mat(dfi,:));
    h=title(sprintf('N_e_f_f = %d',round(Neff_mean))); set(h,'FontSize',16);    
  end
  
end

statstruct = struct(); % Leave empty for now
