# Supplementary material for: Estimating Effect Sizes and Expected Replication Probabilities from GWAS Summary Statistics
Source: Front Genet. 2016 Feb 16;7:15. doi: 10.3389/fgene.2016.00015 (PMC4754432; doi:10.3389/fgene.2016.00015)
Supplement: Supplementary file 2 [file Presentation2.zip › EstimatingEffectSizes_HollandEtAl_Frontiers_2016_code/cm3_univariate_mapparams.m]

% Estimating Effect Sizes and Expected Replication Probabilities from GWAS Summary Statistics
%
% Dominic Holland, Yunpeng Wang, Wesley K. Thompson, Andrew Schork, Chi-Hua Chen, Min-Tzu Lo,
% Aree Witoelar, Thomas Werge, Michael O'Donovan, Ole A. Andreassen, Anders M. Dale
%
% Frontiers in Genetics, 2016

function ov = cm3_univariate_mapparams(iv,options) 
if isstruct(iv)
%  ov = [logit(iv.pi1,0) log(iv.sig0) log(iv.sige) log(iv.sigd)]; 
  ov = [];
  if ~isfield(options,'pi1'),  ov = cat(2,ov,logit(iv.pi1,0)); end % logit() returns the logit or the inverse function value depending on the invflag, 0 or 1.
  if ~isfield(options,'sig0'), ov = cat(2,ov,log(iv.sig0)); end 
  if ~isfield(options,'sige'), ov = cat(2,ov,log(iv.sige)); end 
  if ~isfield(options,'sigd'), ov = cat(2,ov,log(iv.sigd)); end 
else
  ov = struct(); cnti = 1;
  if isfield(options,'pi1'),  ov.pi1=options.pi1;   else ov.pi1=logit(iv(cnti),1); cnti=cnti+1; end  % logit() returns the logit or the inverse function value depending on the invflag, 0 or 1.
  if isfield(options,'sig0'), ov.sig0=options.sig0; else ov.sig0=exp(iv(cnti));    cnti=cnti+1; end
  if isfield(options,'sige'), ov.sige=options.sige; else ov.sige=exp(iv(cnti));    cnti=cnti+1; end
  if isfield(options,'sigd'), ov.sigd=options.sigd; else ov.sigd=exp(iv(cnti));    cnti=cnti+1; end
end
