# Supplementary material for: Estimating Effect Sizes and Expected Replication Probabilities from GWAS Summary Statistics
Source: Front Genet. 2016 Feb 16;7:15. doi: 10.3389/fgene.2016.00015 (PMC4754432; doi:10.3389/fgene.2016.00015)
Supplement: Supplementary file 2 [file Presentation2.zip › EstimatingEffectSizes_HollandEtAl_Frontiers_2016_code/cm3_z2z_cost.m]

% Estimating Effect Sizes and Expected Replication Probabilities from GWAS Summary Statistics
%
% Dominic Holland, Yunpeng Wang, Wesley K. Thompson, Andrew Schork, Chi-Hua Chen, Min-Tzu Lo,
% Aree Witoelar, Thomas Werge, Michael O'Donovan, Ole A. Andreassen, Anders M. Dale
%
% Frontiers in Genetics, 2016

function [cost results] = cm3_z2z_cost(x,sumstats,options)

if ~exist('options','var'), options = struct(); end

x_struct = cm3_univariate_mapparams(x,options);

v2struct(x_struct);
pi0 = 1-pi1;

ndf = size(sumstats,1); nrep = size(sumstats,2); ni = ndf*nrep;

if nargout>1
  sumstats_pred = cell(size(sumstats));
end
cost = 0;
for i = 1:ni
  Neff_disc = sumstats{i}.Neff_disc;
  Neff_repl = sumstats{i}.Neff_repl;
  zvec_disc = sumstats{i}.zvals_disc;
  cntmat = sumstats{i}.cntmat;
  zmat_repl = sumstats{i}.zmat_repl;
  z2mat_repl = sumstats{i}.z2mat_repl;
  repmat_repl = sumstats{i}.repmat_repl;
  gvlist = sumstats{i}.gvlist;
  if nargout>1
    zmat_repl_pred = NaN(size(zmat_repl));
    z2mat_repl_pred = NaN(size(z2mat_repl));
    repmat_repl_pred = NaN(size(repmat_repl));
  end
  for gvi = 1:length(gvlist)-1
    gv = (gvlist(gvi)+gvlist(gvi+1))/2;
    zvec_repl_cnt = cntmat(:,gvi);
    zvec_repl = zmat_repl(:,gvi);
    z2vec_repl = z2mat_repl(:,gvi);
    sig2_disc = sqrt(Neff_disc*gv)*sigd;
    sig1_disc = sqrt(Neff_disc*gv)*sige;
    tdrvec = pi1*normpdf(zvec_disc,0,sqrt(sig2_disc^2+sig1_disc^2+sig0^2))./(pi1*normpdf(zvec_disc,0,sqrt(sig2_disc^2+sig1_disc^2+sig0^2))+(1-pi1)*normpdf(zvec_disc,0,sqrt(sig1_disc^2+sig0^2)));
    f2vec = ((sig2_disc^2+sig1_disc^2)/(sig2_disc^2+sig1_disc^2+sig0^2));
    f1vec = ((sig1_disc^2)/(sig1_disc^2+sig0^2));
    mu2vec_repl = sqrt(Neff_repl/Neff_disc)*f2vec*zvec_disc;
    mu1vec_repl = sqrt(Neff_repl/Neff_disc)*f1vec*zvec_disc;
    muvec_repl = tdrvec.*mu2vec_repl + (1-tdrvec).*mu1vec_repl;
    var1vec_repl = Neff_repl/Neff_disc*f1vec*sig0^2;
    var2vec_repl = Neff_repl/Neff_disc*f2vec*sig0^2;
    varvec_repl = tdrvec.*(1-tdrvec).*(mu2vec_repl-mu1vec_repl).^2 + tdrvec.*var2vec_repl +(1-tdrvec).*var1vec_repl;
    z2vec_repl_pred = muvec_repl.^2 + varvec_repl + sig0^2;
    defvec = isfinite(zvec_disc+zvec_repl)&zvec_repl_cnt>0;
    pthresh = 0.05; zthresh = norminv(pthresh);
    repvec_pred = 1-(tdrvec.*normcdf(-zthresh,abs(mu2vec_repl),sqrt(var2vec_repl+sig0^2)) + (1-tdrvec).*normcdf(-zthresh,abs(mu1vec_repl),sqrt(var1vec_repl+sig0^2)));
    cost = cost + sum(zvec_repl_cnt(defvec).*(zvec_repl(defvec)-muvec_repl(defvec)).^2)+sum(zvec_repl_cnt(defvec).*(z2vec_repl(defvec)-z2vec_repl_pred(defvec)).^2); % Fit both z-scores and z-scores squared
    if nargout>1
      zmat_repl_pred(:,gvi) = muvec_repl;
      z2mat_repl_pred(:,gvi) = z2vec_repl_pred;
      repmat_repl_pred(:,gvi) = repvec_pred;
    end
  end
  if nargout>1
    sumstats_pred{i} = struct('zmat_repl',zmat_repl_pred,'z2mat_repl',z2mat_repl_pred,'repmat_repl',repmat_repl_pred);
  end
end

if nargout>1
  nr = round(sqrt(ndf)); nc = ceil(ndf/nr);
  figure(101); clf; figure(102); clf; figure(103); clf;
  for dfi = 1:ndf
    zmat_repl = 0; zmat_repl_pred = 0; z2mat_repl = 0; z2mat_repl_pred = 0; repmat_repl = 0; repmat_repl_pred = 0; cntmat = 0;
    for repi = 1:nrep
      Neff_disc = sumstats{dfi,repi}.Neff_disc;
      Neff_repl = sumstats{dfi,repi}.Neff_repl;
      sumstats{dfi,repi}.zmat_repl(find(~isfinite(sumstats{dfi,repi}.zmat_repl))) = 0;
      zmat_repl = zmat_repl + sumstats{dfi,repi}.cntmat.*sumstats{dfi,repi}.zmat_repl;
      z2mat_repl = z2mat_repl + sumstats{dfi,repi}.cntmat.*sumstats{dfi,repi}.z2mat_repl;
      repmat_repl = repmat_repl + sumstats{dfi,repi}.cntmat.*sumstats{dfi,repi}.repmat_repl;
      zmat_repl_pred = zmat_repl_pred + sumstats_pred{dfi,repi}.zmat_repl;
      z2mat_repl_pred = z2mat_repl_pred + sumstats_pred{dfi,repi}.z2mat_repl;
      repmat_repl_pred = repmat_repl_pred + sumstats_pred{dfi,repi}.repmat_repl;
      cntmat = cntmat + sumstats{dfi,repi}.cntmat;
    end
    cntmat(cntmat<1000) = NaN;
    figure(101); subplot(nr,nc,dfi); plot(zvec_disc,zmat_repl./cntmat,'LineWidth',2); hold on; plot(zvec_disc,zmat_repl_pred/nrep,':','LineWidth',2);
    h=xlabel('z_d_i_s_c'); set(h,'FontSize',20); h=ylabel('E(z_r_e_p_l|z_d_i_s_c)'); set(h,'FontSize',20);
    figure(102); subplot(nr,nc,dfi); plot(zvec_disc,z2mat_repl./cntmat,'LineWidth',2); hold on; plot(zvec_disc,z2mat_repl_pred/nrep,':','LineWidth',2);
    h=xlabel('z_d_i_s_c'); set(h,'FontSize',20); h=ylabel('E(z^2_r_e_p_l|z_d_i_s_c)'); set(h,'FontSize',20);
    figure(103); subplot(nr,nc,dfi); plot(zvec_disc,repmat_repl./cntmat,'LineWidth',2); hold on; plot(zvec_disc,repmat_repl_pred/nrep,':','LineWidth',2);
    h=xlabel('z_d_i_s_c'); set(h,'FontSize',20); h=ylabel('P(z_r_e_p_l>z_t_r_e_s_h|z_d_i_s_c)'); set(h,'FontSize',20);
  end
  figure(1); clf; figure(2); clf; figure(3); clf;
  for dfi = 1:ndf
    zvec_repl = 0; zvec_repl_pred = 0; z2vec_repl = 0; z2vec_repl_pred = 0; repvec_repl = 0; repvec_repl_pred = 0; cntvec = 0;
    for repi = 1:nrep
      Neff_disc = sumstats{dfi,repi}.Neff_disc;
      Neff_repl = sumstats{dfi,repi}.Neff_repl;
      sumstats{dfi,repi}.zmat_repl(find(~isfinite(sumstats{dfi,repi}.zmat_repl))) = 0;
      for gvi = 1:length(gvlist)-1
        zvec_repl = zvec_repl + sumstats{dfi,repi}.cntmat(:,gvi).*sumstats{dfi,repi}.zmat_repl(:,gvi);
        z2vec_repl = z2vec_repl + sumstats{dfi,repi}.cntmat(:,gvi).*sumstats{dfi,repi}.z2mat_repl(:,gvi);
        repvec_repl = repvec_repl + sumstats{dfi,repi}.cntmat(:,gvi).*sumstats{dfi,repi}.repmat_repl(:,gvi);
        zvec_repl_pred = zvec_repl_pred + sumstats_pred{dfi,repi}.zmat_repl(:,gvi)*sumstats{dfi,repi}.gvfreq(gvi);
        z2vec_repl_pred = z2vec_repl_pred + sumstats_pred{dfi,repi}.z2mat_repl(:,gvi)*sumstats{dfi,repi}.gvfreq(gvi);
        repvec_repl_pred = repvec_repl_pred + sumstats_pred{dfi,repi}.repmat_repl(:,gvi)*sumstats{dfi,repi}.gvfreq(gvi);
        cntvec = cntvec + sumstats{dfi,repi}.cntmat(:,gvi);
      end
    end
    figure(1); subplot(nr,nc,dfi); plot(zvec_disc,zvec_repl./cntvec,zvec_disc,zvec_repl_pred/nrep,'LineWidth',2);
    h=xlabel('z_d_i_s_c'); set(h,'FontSize',20); h=ylabel('E(z_r_e_p_l|z_d_i_s_c)'); set(h,'FontSize',20);
    figure(2); subplot(nr,nc,dfi); plot(zvec_disc,z2vec_repl./cntvec,zvec_disc,z2vec_repl_pred/nrep,'LineWidth',2);
    h=xlabel('z_d_i_s_c'); set(h,'FontSize',20); h=ylabel('E(z^2_r_e_p_l|z_d_i_s_c)'); set(h,'FontSize',20);
    figure(3); subplot(nr,nc,dfi); plot(zvec_disc,repvec_repl./cntvec,zvec_disc,repvec_repl_pred/nrep,'LineWidth',2);
    h=xlabel('z_d_i_s_c'); set(h,'FontSize',20); h=ylabel('P(z_r_e_p_l>z_t_r_e_s_h|z_d_i_s_c)'); set(h,'FontSize',20);
  end
  results = struct('sumstats_pred',sumstats_pred);
end
