# Supplementary material for: Estimating Effect Sizes and Expected Replication Probabilities from GWAS Summary Statistics
Source: Front Genet. 2016 Feb 16;7:15. doi: 10.3389/fgene.2016.00015 (PMC4754432; doi:10.3389/fgene.2016.00015)
Supplement: Supplementary file 2 [file Presentation2.zip › EstimatingEffectSizes_HollandEtAl_Frontiers_2016_code/fminsearch_stochastic.m]

% Estimating Effect Sizes and Expected Replication Probabilities from GWAS Summary Statistics
%
% Dominic Holland, Yunpeng Wang, Wesley K. Thompson, Andrew Schork, Chi-Hua Chen, Min-Tzu Lo,
% Aree Witoelar, Thomas Werge, Michael O'Donovan, Ole A. Andreassen, Anders M. Dale
%
% Frontiers in Genetics, 2016

function [x_fit cost] = fminsearch_stochastic(costfun, x0, options)

if ~exist('options','var'), options = struct(); end
niter = getfielddefault(options,'niter',1000);
randscale = getfielddefault(options,'randscale',0.1);

x_fit = x0;
mincost = inf;
for iter = 0:niter
%  x = x_fit + (iter>0&iter<niter)*randscale*randn(size(x_fit));
  x = x_fit + (iter>0&iter<niter)*exprnd(randscale,size(x_fit)).*sign(rand(size(x_fit))-0.5); % Use exponential distribution to escape local minima
  cost = costfun(x);
  if cost<mincost
    mincost = cost;
    x_fit = x;
    fprintf(1,'*** iter=%d of %d: cost=%f\n',iter,niter,cost);
  end
end
