# Supplementary material for: Estimating Effect Sizes and Expected Replication Probabilities from GWAS Summary Statistics
Source: Front Genet. 2016 Feb 16;7:15. doi: 10.3389/fgene.2016.00015 (PMC4754432; doi:10.3389/fgene.2016.00015)
Supplement: Supplementary file 2 [file Presentation2.zip › EstimatingEffectSizes_HollandEtAl_Frontiers_2016_code/GenStats_FastPrune.m]

% Estimating Effect Sizes and Expected Replication Probabilities from GWAS Summary Statistics
%
% Dominic Holland, Yunpeng Wang, Wesley K. Thompson, Andrew Schork, Chi-Hua Chen, Min-Tzu Lo,
% Aree Witoelar, Thomas Werge, Michael O'Donovan, Ole A. Andreassen, Anders M. Dale
%
% Frontiers in Genetics, 2016

function logpvec_pruned = GenStats_FastPrune(logpvec,LDmat);

%[sv si] = sort(logpvec,'descend'); si = si(isfinite(sv)); sv = sv(isfinite(sv));
[sv si] = sort(abs(logpvec),'descend'); si = si(isfinite(sv)); sv = sv(isfinite(sv));
prunevec = false(size(logpvec));
for i = 1:length(si)
%  if mod(i,10000)==0, fprintf(1,'%d of %d\n',i,length(si)); end
  if ~prunevec(si(i))                    % This, si(i), is the one that will be kept.
     prunevec(find(LDmat(:,si(i)))) = 1; % These are the ones, in LD with si(i), that are going to be thrown away.
     prunevec(si(i)) = 0;                % Flag si(i) so it will be kept.
  end
end
logpvec_pruned = logpvec;
logpvec_pruned(prunevec) = NaN;          % Throw away these.
