# Supplementary material for: Estimating Effect Sizes and Expected Replication Probabilities from GWAS Summary Statistics
Source: Front Genet. 2016 Feb 16;7:15. doi: 10.3389/fgene.2016.00015 (PMC4754432; doi:10.3389/fgene.2016.00015)
Supplement: Supplementary file 2 [file Presentation2.zip › EstimatingEffectSizes_HollandEtAl_Frontiers_2016_code/GenStats_QQ_plot.m]

% Estimating Effect Sizes and Expected Replication Probabilities from GWAS Summary Statistics
%
% Dominic Holland, Yunpeng Wang, Wesley K. Thompson, Andrew Schork, Chi-Hua Chen, Min-Tzu Lo,
% Aree Witoelar, Thomas Werge, Michael O'Donovan, Ole A. Andreassen, Anders M. Dale
%
% Frontiers in Genetics, 2016

function [logqmat hv_logp] = GenStats_QQ_plot_amd_05Jul15(logpmat,hv_z)

  if exist('hv_z','var') 
    hv_logp = -log10(2*normcdf(-abs(hv_z)));
  else
    hv_logp = linspace(0,200,10000);
end

for j = 1:size(logpmat,2)
  logpvec = logpmat(:,j);
hc = hist(logpvec,hv_logp);
chc = cumsum(hc)/sum(hc);
if j==1, logqmat = NaN(length(chc),size(logpmat,2)); end
logqmat(:,j) = -log10(1-chc);
end
if nargout==0
  plot([0 7],[0 7],'k:',logqmat,hv_logp,'LineWidth',2); xlim([0 7]); ylim([0 10]); h=xlabel('Empirical -log_1_0(q)'); set(h,'FontSize',20); h=ylabel('Nominal -log_1_0(p)'); set(h,'FontSize',20);
end
